# Supplementary material for: TopBP1 biomolecular condensates as a new therapeutic target in advanced-stage colorectal cancer
Source: eLife. 2025 Oct 21;14:RP106196. doi: 10.7554/eLife.106196 (PMC12539802; doi:10.7554/eLife.106196)
Supplement: Figure 2—source data 2. [file elife-106196-fig2-data2.zip]

Archive with 18 entries (14 files):
- Fig 2B, D and E- Source Data 2/
- Fig 2B, D and E- Source Data 2/Fig 2B- Source Data 2/
- Fig 2B, D and E- Source Data 2/Fig 2B- Source Data 2/colo_lm334_gh2AX_pRPAS33_RPA_CHk1_CHK2_Vincu_TopBP1_pATR_pATM+lm334_pATR_gH2AX_laura m 2023-12-14 13h12m20s.scn
- Fig 2B, D and E- Source Data 2/Fig 2B- Source Data 2/colo_lm334_gh2AX_pRPAS33_RPA_CHk1_CHK2_Vincu_TopBP1_pATR_pATM+lm334_pATR_gH2AX_laura m 2023-12-14 13h12m20s.tif
- Fig 2B, D and E- Source Data 2/Fig 2B- Source Data 2/colo_lm334_gh2AX_pRPAS33_RPA_CHk1_CHK2_Vincu_TopBP1_pATR_pATM+lm334_pRPAS33_laura m 2023-12-14 13h18m14s.tif
- Fig 2B, D and E- Source Data 2/Fig 2B- Source Data 2/colo_lm334_h3_chk_chk2_tubu_patr_lm336_gh2ax_prpaS33_pchk1_topbp1+lm334_CHK1_CHK2_Tubu_laura m 2023-12-15 16h31m59s.tif
- Fig 2B, D and E- Source Data 2/Fig 2B- Source Data 2/colo_lm334_h3_chk_chk2_tubu_patr_lm336_gh2ax_prpaS33_pchk1_topbp1.tif
- Fig 2B, D and E- Source Data 2/Fig 2B- Source Data 2/lm334_pATM_TopBP1_RPA_laura m 2023-12-14 13h11m14s+colo_lm334_gh2AX_pRPAS33_RPA_CHk1_CHK2_Vincu_TopBP1_pATR_pATM.tif
- Fig 2B, D and E- Source Data 2/Fig 2B- Source Data 2/lm334_pCHK2_pCHK1_pRPAS4-8_H3_laura m 2023-12-14 13h33m29s+colo_lm334_h3_prpaS4-8_pCHK1_pCHK2.tif
- Fig 2B, D and E- Source Data 2/Fig 2B- Source Data 2/lm334_pRPAS33_pCHK1low_laura m 2023-12-14 13h18m14s.tif
- Fig 2B, D and E- Source Data 2/Fig 2D- Source Data 2/
- Fig 2B, D and E- Source Data 2/Fig 2D- Source Data 2/colo+lm380_topbp1_24-06-13 12hr 17min_Exposure_29.7sec.tif
- Fig 2B, D and E- Source Data 2/Fig 2D- Source Data 2/lm380_ATR_2024-05-24 sg3004.tif
- Fig 2B, D and E- Source Data 2/Fig 2D- Source Data 2/lm380_topbp1_24-06-13 12hr 17min_Exposure_29.7sec.tif
- Fig 2B, D and E- Source Data 2/Fig 2E- Source Data 2/
- Fig 2B, D and E- Source Data 2/Fig 2E- Source Data 2/antoine a 2024-06-20 13h06m23s(Chemiluminescence).tif
- Fig 2B, D and E- Source Data 2/Fig 2E- Source Data 2/antoine a 2024-06-20 13h17m18s(Ponceau S).tif
- Fig 2B, D and E- Source Data 2/Fig 2E- Source Data 2/commun igh 2024-06-21 17hr 46min_Exposure_42.2sec.tif
