# Supplementary material for: TopBP1 biomolecular condensates as a new therapeutic target in advanced-stage colorectal cancer
Source: eLife. 2025 Oct 21;14:RP106196. doi: 10.7554/eLife.106196 (PMC12539802; doi:10.7554/eLife.106196)
Supplement: Figure 2—source data 3. [file elife-106196-fig2-data3.zip]

Archive with 4 entries (3 files):
- Fig 2C/
- Fig 2C/DDR inhibition AZD+FOLFIRI 3 doses 20h HCT116 n = 3.xlsx
- Fig 2C/DDR inhibition AZD+FOLFIRI HCT116 2h que AZD 1μM n = 3.xlsx
- Fig 2C/DDR inhibition AZD+FOLFIRI HCT116 n = 3 20h et n = 1 2h AZD 3 doses.xlsx
