# Supplementary material for: TopBP1 biomolecular condensates as a new therapeutic target in advanced-stage colorectal cancer
Source: eLife. 2025 Oct 21;14:RP106196. doi: 10.7554/eLife.106196 (PMC12539802; doi:10.7554/eLife.106196)
Supplement: Figure 2—figure supplement 3—source data 2. [file elife-106196-fig2-figsupp3-data2.zip]

Archive with 15 entries (12 files):
- Figure 2-figure supplement 3A and 3B-Source Data 2/
- Figure 2-figure supplement 3A and 3B-Source Data 2/Figure 2-figure supplement 3A-Source Data2/
- Figure 2-figure supplement 3A and 3B-Source Data 2/Figure 2-figure supplement 3A-Source Data2/colo-Chk1_commun igh 2024-03-08 12hr 24min+lm361_CHK1_commun igh 2024-03-08 12hr 23min_Exposure_11.2sec.tif
- Figure 2-figure supplement 3A and 3B-Source Data 2/Figure 2-figure supplement 3A-Source Data2/lm360_lm361_gh2ax_laura m 2024-03-06 14h04m43s+colo_pGSK3_gH2AX_laura m 2024-03-06 14h11m48s.tif
- Figure 2-figure supplement 3A and 3B-Source Data 2/Figure 2-figure supplement 3A-Source Data2/lm361_gsk3_laura m 2024-03-06 14h03m10s+colo_pGSK3_gH2AX_laura m 2024-03-06 14h11m48s.tif
- Figure 2-figure supplement 3A and 3B-Source Data 2/Figure 2-figure supplement 3A-Source Data2/lm361_pCHK1_commun igh 2024-03-07 11hr 22min_Exposure_62.4sec+colopChk1_commun igh 2024-03-07 11hr 28min.tif
- Figure 2-figure supplement 3A and 3B-Source Data 2/Figure 2-figure supplement 3A-Source Data2/lm361_TopBP1_commun igh 2024-03-06 16hr 07min_Exposure_34.0sec+colo_vincu_top_2024-03-06 16hr 08min.tif
- Figure 2-figure supplement 3A and 3B-Source Data 2/Figure 2-figure supplement 3A-Source Data2/lm361_vincu_commun igh 2024-03-06 16hr 07min_Exposure_1.0sec+colo_vincu_top_2024-03-06 16hr 08min.tif
- Figure 2-figure supplement 3A and 3B-Source Data 2/Figure 2-figure supplement 3B-Source Data2/
- Figure 2-figure supplement 3A and 3B-Source Data 2/Figure 2-figure supplement 3B-Source Data2/c-vincu m 2024-03-27 11h16m56s+lm366_vincu_laura m 2024-03-27 11h03m49s.tif
- Figure 2-figure supplement 3A and 3B-Source Data 2/Figure 2-figure supplement 3B-Source Data2/colo_d1_pGSK3_vincu_laura 2024-03-25 18h34m52s+lm366_pGSK3Ser9_pRPAS4-8_laura 2024-03-25 18h29m35s.tif
- Figure 2-figure supplement 3A and 3B-Source Data 2/Figure 2-figure supplement 3B-Source Data2/colo_d2_lm366laura m 2024-03-26 11h51m18s+lm366_h2ax_gsk3_laura m 2024-03-26 11h42m20s.tif
- Figure 2-figure supplement 3A and 3B-Source Data 2/Figure 2-figure supplement 3B-Source Data2/colo_d2_lm366laura m 2024-03-26 11h51m18s+lm366_pchk1_low_laura m 2024-03-26 11h48m56s.tif
- Figure 2-figure supplement 3A and 3B-Source Data 2/Figure 2-figure supplement 3B-Source Data2/colo_d2_max_lm366_laura m 2024-03-26 12h12m08s+lm366_pCHK1_laura m 2024-03-26 12h03m44s.tif
- Figure 2-figure supplement 3A and 3B-Source Data 2/Figure 2-figure supplement 3B-Source Data2/lm366_TopBP1_laura m 2024-03-27 11h27m59s+colo Top m 2024-03-27 11h36m24s.tif
