# Supplementary material for: TopBP1 biomolecular condensates as a new therapeutic target in advanced-stage colorectal cancer
Source: eLife. 2025 Oct 21;14:RP106196. doi: 10.7554/eLife.106196 (PMC12539802; doi:10.7554/eLife.106196)
Supplement: Figure 3—source data 1. [file elife-106196-fig3-data1.zip]

Archive with 3 entries (2 files):
- Fig 3D and E- Source Data 1/
- Fig 3D and E- Source Data 1/Fig 3E-Source Data 1.pdf
- Fig 3D and E- Source Data 1/Fig3D-Source Data 1.pdf
