# Supplementary material for: TopBP1 biomolecular condensates as a new therapeutic target in advanced-stage colorectal cancer
Source: eLife. 2025 Oct 21;14:RP106196. doi: 10.7554/eLife.106196 (PMC12539802; doi:10.7554/eLife.106196)
Supplement: Figure 3—source data 2. [file elife-106196-fig3-data2.zip]

Archive with 12 entries (9 files):
- Fig 3D and E- Source Data 2/
- Fig 3D and E- Source Data 2/Raw data Fig 3D/
- Fig 3D and E- Source Data 2/Raw data Fig 3D/Fig 3D Low exposure.tif
- Fig 3D and E- Source Data 2/Raw data Fig 3D/Fig3D High exp.tif
- Fig 3D and E- Source Data 2/Raw data Fig 3E/
- Fig 3D and E- Source Data 2/Raw data Fig 3E/lm353L1_DNAPK_laura m 2024-02-13 12h20m52s+colo_DNAPK_laura m 2024-02-13 12h22m20s.tif
- Fig 3D and E- Source Data 2/Raw data Fig 3E/lm353L1_pDNAPK_laura m 2024-02-10 15h33m16s+colo_pDNAPK_laura m 2024-02-10 15h57m12s.tif
- Fig 3D and E- Source Data 2/Raw data Fig 3E/lm353_gh2AX_vincu_laura m 2024-02-09 17h28m49s+colo_vincu_CHK1_gH2AX_laura m 2024-02-09 17h40m41s.tif
- Fig 3D and E- Source Data 2/Raw data Fig 3E/lm353_PARPcleaved_laura m 2024-02-08 18h21m26s+colo_TOpBP1_PARP_laura m 2024-02-08 18h29m23s.tif
- Fig 3D and E- Source Data 2/Raw data Fig 3E/lm353_PARP_laura m 2024-02-08 18h20m04s+colo_TOpBP1_PARP_laura m 2024-02-08 18h29m23s.tif
- Fig 3D and E- Source Data 2/Raw data Fig 3E/lm353_TopBP1_laura m 2024-02-08 18h20m10s+colo_TOpBP1_PARP_laura m 2024-02-08 18h29m23s.tif
- Fig 3D and E- Source Data 2/Raw data Fig 3E/lm353_Vincu_CHK1_laura m 2024-02-09 17h28m38s+colo_vincu_CHK1_gH2AX_laura m 2024-02-09 17h40m41s.tif
