# Supplementary material for: TopBP1 biomolecular condensates as a new therapeutic target in advanced-stage colorectal cancer
Source: eLife. 2025 Oct 21;14:RP106196. doi: 10.7554/eLife.106196 (PMC12539802; doi:10.7554/eLife.106196)
Supplement: Figure 4—source data 2. [file elife-106196-fig4-data2.zip]

Archive with 9 entries (6 files):
- Fig 4C and D- Source Data 2/
- Fig 4C and D- Source Data 2/Fig 4C-Source Data 2/
- Fig 4C and D- Source Data 2/Fig 4C-Source Data 2/colo_vincu_laura m 2024-04-11 12h18m25s+lm373_lm377_vincu_laura m 2024-04-11 12h11m05s.tif
- Fig 4C and D- Source Data 2/Fig 4C-Source Data 2/lm373_lm377_cleavedcasp3laura m 2024-04-10 11h12m27s+colo_casp3TopBP1_laura m 2024-04-10 11h17m00s.tif
- Fig 4C and D- Source Data 2/Fig 4C-Source Data 2/lm373_lm377_PARP1cleaved_laura m 2024-04-10 10h33m11s+colo_PARP_laura m 2024-04-10 10h47m03s.tif
- Fig 4C and D- Source Data 2/Fig 4C-Source Data 2/lm373_lm377_PARP_laura m 2024-04-10 10h30m36s+colo_PARP_laura m 2024-04-10 10h47m03s.tif
- Fig 4C and D- Source Data 2/Fig 4C-Source Data 2/lm373_lm377_TopBP1_laura m 2024-04-10 11h04m35s+colo_casp3TopBP1_laura m 2024-04-10 11h17m00s.tif
- Fig 4C and D- Source Data 2/Fig 4D-Source Data 2/
- Fig 4C and D- Source Data 2/Fig 4D-Source Data 2/selected_3s_commun igh 2024-04-12 17hr 41min.tif
